# Supplementary material for: Detection of Nipah and Hendra Viruses Using Recombinant Human Ephrin B2 Capture Virus in Immunoassays
Source: Viruses. 2022 Jul 28;14(8):1657. doi: 10.3390/v14081657 (PMC9415732; doi:10.3390/v14081657)
Supplement: Supplementary file 1 [file viruses-14-01657-s001.zip]

Archive with 1 entries (1 files):
- viruses-1792930-supplementary.pdf
